# Supplementary material for: Reversions of QuantiFERON-TB Gold Plus in tuberculosis contact investigation: A prospective multicentre cohort study
Source: PLoS One. 2023 Aug 30;18(8):e0285917. doi: 10.1371/journal.pone.0285917 (PMC10468083; doi:10.1371/journal.pone.0285917)
Supplement: S1 Dataset — (XLSX) [file pone.0285917.s002.xlsx]

## Sheet: base datos AES excel
Case number	Gender	Age	QFT-i result	QFT-i repeated?	QFT-i repeated result	TB1 QFT-i	TB2 QFT-i	QFT-1 was performed?	QTF-1 result	TB1 QFT-i	TB2 QFT-i	QFT-2 was performed?	QFT-2 result	TB1 QFT-2	TB2 QFT-2	Preventive treatment	Tipe of PT
63-9	Male	28	Negative			-0.02	-0.01
63-8	Female	58	Negative			-0.02	-0.01
63-7	Female	26	Negative			-0.24	-0.21
63-6	Female	33	Negative			0.13	0.17
63-5	Female	61	Positive			4.01	4.76	Yes	Positive	1.63	1.34					Yes	INH x 6 meses
63-4	Male	25	Negative			0.05	0.00
63-3	Male	50	Negative			0.03	-0.08
63-2	Female	35	Negative			0.07	-0.02
63-15	Male	33
63-14	Male	31	Positive			9.86	9.86	No
63-13	Male	54
63-12	Male	32	Negative			0.00	0.00
63-11	Male	28	Negative			0.02	0.04
63-10	Male	51	Negative			0.01	0.02
63-1	Female	78	Positive			2.37	2.22	Yes	Positive	1.43	1.19					Yes	INH x 6 meses
62-99	Male	36	Negative			0.06	0.02
62-98	Female	35	Negative			0.00	0.00
62-97	Female	20	Negative			0.00	0.00
62-96	Female	52	Positive			8.52	6.73	Yes	Positive	7.28	8.41					Yes	INH x 6 meses
62-95	Male	61	Negative			0.00	0.00
62-94	Female	22	Negative			0.00	0.00
62-93	Female	37	Negative			0.01	0.01
62-92	Male	41	Negative			0.00	0.00
62-91	Female	54	Positive			7.91	7.91	Yes	Positive	8.24	8.24					Yes	INH x 6 meses
62-90	Female	46	Negative			0.00	0.00
62-9	Female	56	Negative			0.01	0.00
62-89	Male	42	Negative			0.00	0.00
62-88	Female	39	Negative			0.00	0.00
62-87	Male	29	Negative			0.03	0.03
62-86	Female	53	Negative			0.01	0.01
62-85	Male	40	Negative			0.00	0.00
62-84	Female	20	Negative			0.00	0.00
62-83	Female	23	Negative			0.01	0.01
62-82	Male	71	Negative			0.13	0.10
62-81	Female	38	Negative			0.00	0.00
62-80	Male	55	Negative			0.00	0.01
62-8	Female	19	Negative			0.01	0.00
62-79	Female	32	Negative			0.00	0.00
62-78	Male	48	Positive			0.82	0.83	Yes	Positive	4.72	4.76					Yes	INH x 6 meses
62-77	Female	47	Positive			1.52	1.70	Yes	Positive	2.34	2.45					Yes	INH x 6 meses
62-76	Female	70	Positive			9.03	9.08	Yes	Positive	7.88	7.88					Yes	INH x 6 meses
62-75	Female	62	Negative			0.08	0.10
62-74	Female	43	Negative			0.01	0.03
62-73	Male	69	Negative			0.00	0.00
62-72	Female	79	Positive			2.50	2.46	Yes	Positive	1.09	0.64					No
62-71	Male	52	Negative			0.01	0.03
62-70	Male	47	Negative			0.02	0.05
62-7	Male	31	Negative			0.00	0.00
62-69	Male	43	Negative			0.00	0.00
62-68	Male	29	Negative			0.01	0.01
62-67	Male	65	Negative			0.01	0.01
62-66	Female	54	Negative			0.00	0.01
62-65	Female	44	Negative			0.02	0.02
62-64	Female	70	Negative			0.00	0.00
62-63	Male	19	Negative			0.00	0.01
62-62	Male	22	Negative			0.00	0.00
62-61	Male	36	Negative			0.03	0.04
62-60	Male	36	Negative			0.02	0.02
62-6	Female	92	Positive			2.39	3.07	Yes	Positive	2.39	3.07					No
62-59	Male	53	Negative			0.00	0.01
62-58	Female	43	Positive			5.69	5.53	Yes	Positive	8.37	8.37					Yes	INH x 6 meses
62-57	Male	30	Negative			0.01	0.01
62-56	Female	45	Positive			5.13	5.71	Yes	Positive	3.85	3.33					Yes	INH x 6 meses
62-55	Male	31	Negative			0.01	0.01
62-54	Male	48	Negative			0.01	0.01
62-53	Male	38	Negative			0.00	0.01
62-52	Female	38	Negative			0.04	0.03
62-51	Female	39	Negative			0.01	0.00
62-50	Male	78	Positive			1.91	1.86	Yes	Positive	1.07	1.15					Yes	INH x 6 meses
62-5	Male	73	Positive			9.68	9.68	Yes	Positive	6.11	6.11					Yes	INH x 6 meses
62-49	Female	76	Positive			4.13	6.27	Yes	Positive	1.87	1.48					Yes	INH x 6 meses
62-48	Male	28	Negative			0.01	0.00
62-47	Female	20	Negative			0.08	0.08
62-46	Female	22	Negative			0.00	0.00
62-45	Female	50	Negative			0.01	0.01
62-44	Female	22	Negative			0.00	0.00
62-43	Male	64
62-42	Female	55
62-41	Female	32	Negative			0.00	0.00
62-40	Female	29	Negative			0.03	0.02
62-4	Female	41	Negative			0.02	0.01
62-39	Female	51	Negative			0.00	0.00
62-38	Male	30	Negative			0.00	0.02
62-37	Male	63	Negative			0.00	0.01
62-36	Female	53	Negative			0.02	0.00
62-35	Male	92	Negative			0.02	0.01
62-34	Female	52	Positive			0.57	0.67	Yes	Negative	0.26	0.18	Yes	Positive	0.46	0.41	Yes	INH x 6 meses
62-33	Female	40	Negative		Yes+F188	0.00	0.00
62-32	Male	74	Negative			0.00	0.00
62-31	Female	67	Negative			0.01	0.01
62-30	Female	46	Negative			0.00	0.00
62-3	Male	30	Negative			0.01	0.01
62-29	Male	45	Positive			5.98	4.98	Yes	Positive	1.56	1.40					Yes	INH x 6 meses
62-28	Female	80	Negative			0.04	0.03
62-27	Female	48	Negative			0.00	0.00
62-26	Female	44	Positive			0.35	0.31	Yes	Positive	0.49	0.32					Yes	INH x 6 meses
62-25	Male	56	Negative			0.01	0.01
62-24	Female	28	Negative			0.01	0.02
62-23	Female	63	Negative			0.00	0.01									No
62-22	Male	58	Positive			0.02	0.42	Yes	Positive	0.00	0.51					No
62-21	Female	82	Negative			0.21	0.34
62-20	Male	35	Positive			0.73	0.50	No								No
62-2	Female	63	Negative			0.01	0.00
62-19	Female	33	Positive			1.67	2.18	Yes	Positive	1.26	1.01					Yes	INH x 6 meses
62-18	Male	51	Positive			1.63	1.72	Yes	Positive	2.14	2.98					Yes	INH x 6 meses
62-17	Female	31	Negative			0.21	0.11
62-16	Female	52	Negative			0.00	0.00
62-151	Female	29	Positive			0.78	0.71	Yes	Positive	3.62	4.21					Yes	RIF x 4 meses
62-150	Female	55	Negative			0.00	0.00
62-15	Female	26	Negative			0.05	0.01
62-149	Female	20	Negative			0.02	0.02
62-148	Male	57	Negative			0.00	0.00
62-147	Female	52	Positive			0.29	0.37
62-146	Female	55	Negative			0.01	0.01
62-145	Female	24	Negative			0.00	0.00
62-144	Male	20	Negative			0.19	0.17
62-143	Female	20	Negative			0.02	0.01
62-142	Male	46	Negative			0.00	0.00
62-141	Female	68	Negative			0.00	0.00
62-140	Male	50	Positive			0.39	0.47	Yes	Positive	0.39	0.47
62-14	Female	35	Negative			0.01	0.02
62-139	Male	70	Positive			0.49	0.70	Yes	Positive	1.04	0.57					Yes	INH x 6 meses
62-138	Male	75	Negative			0.02	0.01
62-137	Female	72	Negative			0.00	0.00
62-136	Female	49	Negative			0.02	0.01
62-135	Female	51	Negative			0.00	0.00
62-134	Female	41	Negative			0.01	0.01
62-133	Male	71	Negative			0.01	0.00
62-132	Female	48	Positive			0.48	0.59	Yes	Negative	0.13	0.13	Yes	Negative	0.11	0.09	No
62-131	Male	19	Negative			0.00	0.00
62-130	Male	45	Negative			0.01	0.00
62-13	Female	57	Negative			0.00	0.00
62-129	Male	64	Negative			0.03	0.02
62-128	Female	58	Negative			0.06	0.02
62-127	Male	52	Negative			0.01	0.00
62-126	Female	46	Negative			0.00	0.00
62-125	Male	41	Positive			5.53	8.56	Yes	Positive	4.35	5.58					Yes	INH x 6 meses
62-124	Female	30	Negative			-0.01	0.01
62-123	Female	63	Negative			-0.02	-0.02
62-122	Female	90	Negative			0.13	0.07
62-121	Female	61	Negative			-0.19	-0.21
62-120	Male	62	Positive			2.06	2.22	Yes	Positive	1.96	1.72					Yes	INH x 6 meses
62-12	Female	51	Negative			0.05	0.04
62-119	Female	30	Negative			0.00	0.00
62-118	Male	64	Negative			0.10	0.07
62-117	Female	56	Negative			0.00	0.00
62-116	Female	43	Negative			0.20	0.10
62-115	Male	45	Negative			0.08	0.10
62-114	Female	63
62-113	Male	41
62-112	Female	39
62-111	Female	61
62-110	Female	57
62-11	Female	29	Negative			0.00	0.00
62-109	Female	58
62-108	Female	62
62-107	Female	59
62-106	Female	52
62-105	Male	27	Negative			0.00	0.00
62-104	Male	60	Negative			0.00	0.00
62-103	Female	60	Negative			0.00	0.00
62-102	Female	39	Negative			0.01	0.03
62-101	Male	41	Negative			0.00	0.00
62-100	Female	32	Positive			0.76	0.59	Yes	Positive	1.55	1.43					Yes	INH x 6 meses
62-10	Female	60	Positive			5.48	5.48	Yes	Positive	7.30	7.30					Yes	INH x 6 meses
62-1	Male	45	Negative			0.01	0.00
61-9	Female	55	Positive			0.84	1.06	Yes	Positive	1.40	0.83					Yes	INH x 6 meses
61-8	Male	69	Negative			0.19	0.26
61-7	Male	64	Positive			5.03	4.78	Yes	Positive	3.03	4.05					Yes	RH x 3 meses
61-65	Female	20	Negative			0.18	0.23
61-64	Female	48	Negative			0.01	0.03
61-63	Male	58	Negative			0.05	0.03
61-62	Female	54	Negative			0.00	-0.01
61-61	Female	86	Positive			0.51	0.17	Yes	Negative	0.00	0.00	Yes	Negative	0.01	-0.01	No
61-60	Female	45	Negative			0.04	0.00
61-6	Female	52	Negative			-0.01	-0.01
61-59	Female	52	Negative			0.10	0.16
61-58	Female	60	Negative			0.00	0.01
61-57	Male	35	Negative			0.00	0.00
61-56	Female	79	Negative			-0.01	-0.01
61-55	Female	27	Negative			-0.01	-0.02
61-54	Female	51	Negative			0.00	0.00
61-53	Female	26	Negative			0.02	0.00
61-52	Male	53	Negative			0.00	0.01
61-51	Female	53	Negative			0.00	0.00
61-50	Female	42	Positive			2.84	2.72	No								Yes	INH x 6 meses
61-5	Female	66	Negative			-0.01	-0.01
61-49	Female	71	Negative			-0.11	-0.08
61-48	Male	49	Negative			0.01	0.01
61-47	Female	52	Positive			5.55	5.55	Yes	Positive	5.64	5.64					Yes	INH x 6 meses
61-46	Male	34	Negative			0.00	0.00
61-45	Female	28	Negative			-0.02	-0.03
61-44	Female	45	Negative			0.00	0.02
61-43	Female	49	Negative			0.00	0.00
61-42	Female	35	Negative			-0.02	0.00
61-41	Male	52	Positive			7.12	7.12	Yes	Positive	6.22	6.22					Yes	INH x 6 meses
61-40	Female	81	Negative			0.00	0.00
61-4	Male	35	Negative			-0.04	-0.02
61-39	Female	57	Positive			0.77	0.72	Yes	Negative	0.10	0.20	Yes	Negative	0.07	0.04	No
61-38		24	Negative			0.01	0.01
61-37	Female	21	Negative			-0.19	-0.14
61-36	Female	21	Negative			-0.01	-0.01
61-35	Female	21	Negative			0.01	-0.01
61-34	Female	48	Negative			0.02	0.01
61-33	Female	37	Negative			-0.01	-0.01
61-32	Female	70	Positive			0.40	0.24	Yes	Negative	0.19	0.20	Yes	Negative	0.12	0.09	No
61-31	Male	67	Intederminate*	Yes	Intederminate*											Sí	RH x 3 meses
61-30	Female	53	Negative			0.23	0.11
61-3	Male	33	Negative			0.01	0.00
61-29	Female	57	Negative			-0.02	-0.01
61-28	Female	37	Negative			0.00	-0.01
61-27	Female	36	Negative			0.01	-0.01
61-26	Female	39	Negative			-0.01	0.00
61-25	Male	53	Negative			-0.03	0.04
61-24	Female	59	Negative			0.06	0.03
61-23	Female	27	Negative			-0.02	-0.01
61-22	Female	61	Negative			0.01	0.01
61-21	Female	31	Negative			-0.02	-0.02
61-20	Female	56	Negative			0.00	-0.01
61-2	Female	70	Negative			-0.01	-0.03
61-19	Female	29	Negative			0.00	-0.02
61-18	Female	29	Negative			-0.01	0.00
61-17	Male	41	Negative			-0.02	0.00
61-16	Male	27	Positive			0.97	1.10	Yes	Positive	0.58	0.71					Yes	RH x 3 meses
61-15	Female	56	Negative			0.00	0.00
61-14	Female	50	Negative			0.00	0.00
61-13	Female	54	Negative			-0.01	-0.01
61-12	Male	60	Negative			0.00	0.00
61-11	Male	39	Negative			0.02	0.00
61-10	Female	59	Negative			0.01	0.01
61-1	Male	41	Negative			-0.04	-0.06
60-9	Male	32	Negative			0.01	0.00
60-8	Female	31	Negative			0.00	0.00
60-7	Female	38	Positive			0.35	0.45	Yes	Positive	0.45	0.49					No
60-66	Female	57	Negative			0.01	0.01
60-65	Male	59	Negative			0.02	0.02
60-64	Male	57	Negative			0.04	0.02
60-63	Male	45	Negative			0.00	0.01
60-62	Male	47	Negative			0.02	0.05
60-61	Female	75	Negative			0.03	0.06
60-60	Female	50	Negative			0.00	0.00
60-6	Male	67	Negative			0.05	0.11
60-59	Male	45	Negative			0.01	0.01
60-58	Female	41	Negative			0.00	-0.01
60-57	Female	73	Intederminate*	Yes	Intederminate*											Sí	INH x 6 meses
60-56	Male	47	Negative			0.00	0.02
60-55	Female	47	Positive			3.20	3.72	Yes	Positive	4.47	4.44					Yes	RH x 3 meses
60-54	Female	52	Negative			0.00	0.00
60-53	Female	44	Positive			1.63	1.89	Yes	Positive	4.32	5.29					Yes	RH x 3 meses
60-52	Female	28	Positive			4.42	4.68	Yes	Positive	2.57	1.49					Yes	RH x 3 meses
60-51	Female	46	Negative			0.00	0.00
60-50	Male	28	Negative			0.00	0.01
60-5	Female	58	Negative			0.25	0.22
60-49	Female	67	Positive			1.06	0.88	Yes	Positive	2.02	1.91					Yes	RH x 3 meses
60-48	Male	40	Negative			0.04	-0.03
60-47	Female	41	Negative			0.06	0.07
60-46	Female	63	Negative			0.02	0.02
60-45	Male	45	Negative			-0.01	-0.02
60-44	Male	67	Negative			0.02	0.04
60-43	Female	65	Negative			0.14	0.20
60-42	Female	51	Negative			0.20	0.18
60-41	Male	60	Negative			0.00	0.00
60-40	Female	56	Positive			7.34	6.73	Yes	Positive	3.37	5.80					Yes	RH x 3 meses
60-4	Female	27	Positive			4.33	4.58	Yes	Positive	2.63	5.41					Yes	RIF x 4 meses
60-39	Female	64	Negative			0.06	0.01
60-38	Male	64	Negative			0.01	0.00
60-37	Male	31	Negative			0.00	0.00
60-36	Male	36	Negative			0.00	0.00
60-35	Female	34	Negative			0.00	0.01
60-34	Female	37	Negative			0.01	0.00
60-33	Male	50	Negative			-0.01	-0.01
60-32	Female	75	Positive			0.24	0.35	Yes	Negative	0.12	0.11	Yes	Positive	0.46	0.30	Yes	RIF x 4 meses
60-31	Female	79	Negative			0.02	0.04
60-30	Female	18	Negative			0.00	0.00
60-3	Male	42	Negative			-0.01	-0.01
60-29	Female	51	Negative			0.00	0.00
60-28	Male	39	Negative			0.00	0.01
60-27	Male	83	Positive			3.39	4.42	Yes	Positive	1.66	3.45					Yes	INH x 6 meses
60-26	Female	65	Positive			0.66	1.03	Yes	Positive	0.84	0.52					Yes	RH x 3 meses
60-25	Male	48	Positive			1.42	1.74	Yes	Positive	1.08	1.72					Yes	RH x 3 meses
60-24	Male	56	Negative			0.17	0.18
60-23	Female	35	Negative			0.00	0.00
60-22	Female	50	Negative			-0.04	0.00
60-21	Female	86	Negative			0.28	0.28
60-20	Male	40	Negative			0.00	0.00
60-2	Male	29	Negative			-0.23	-0.13
60-19	Female	42	Positive			6.20	6.22	Yes	Positive	7.01	7.03					Yes	RH x 3 meses
60-18	Male	34	Positive			5.66	5.46	Yes	Positive	1.34	1.71					Yes	RH x 3 meses
60-17	Female	27	Negative			-0.01	-0.01
60-16	Female	51	Negative			0.00	-0.01
60-15	Male	46	Negative			-0.01	-0.01
60-14	Male	24	Negative			-0.01	-0.02
60-13	Female	36	Positive			6.30	6.30	No								No
60-12	Female	27	Negative			0.02	0.03
60-11	Male	40	Positive			0.52	0.60	Yes	Positive	0.91	0.71					Yes	INH x 6 meses
60-10	Male	30	Negative			0.01	0.00
60-1	Male	30	Negative			-0.04	-0.04
59-9	Female	56	Positive			0.59	0.77	No
59-8	Female	26	Positive			4.78	7.58	Yes	Positive	7.29	7.29					Yes	INH x 6 meses
59-7	Female	37	Negative			0.01	0.06
59-6	Male	55	Positive			5.73	5.98	Yes	Positive	4.04	3.72					Yes	INH x 6 meses
59-5	Male	19	Positive			5.38	5.38	No								Yes	INH x 6 meses
59-4	Female	48	Positive			5.96	4.57	Yes	Positive	1.27	1.00					Yes	INH x 6 meses
59-3	Male	30	Positive			4.41	4.25	Yes	Positive	10.00	10.00					Yes	INH x 6 meses
59-2	Female	30	Positive			2.11	1.85	Yes	Positive	3.56	3.91					Yes	INH x 6 meses
59-14	Female	61	Negative			0.00	0.01
59-13	Female	34	Positive
59-12	Male	35	Negative			0.01	0.00
59-11	Male	26	Positive			5.32	5.85	No
59-10	Female	75	Negative			0.00	0.04
59-1	Female	44	Positive			3.78	2.92	Yes	Positive	6.98	6.99					Yes	INH x 6 meses
57-9	Female	34	Negative			0.00	0.01
57-8	Female	48	Negative			0.00	0.01
57-7	Male	48	Positive			4.38	4.70	Yes	Positive	1.70	1.22					No
57-6	Female	30	Negative			0.01	-0.02
57-5	Female	65	Negative			-0.03	-0.02
57-4	Male	36	Negative			0.00	0.04
57-36	Female	60	Negative			0.00	0.00
57-35	Male	62	Negative			0.00	0.00
57-34	Female	33	Negative			0.00	0.00
57-33	Male	61	Negative			0.00	0.00
57-32	Female	62	Negative			0.00	0.00
57-31	Male	64	Negative			0.00	0.00
57-30	Female	80	Positive			2.24	2.37	Yes	Positive	3.05	4.05
57-3	Male	55	Negative			0.33	0.26
57-29	Male	46	Positive			8.12	8.60	Yes	Positive	5.75	4.92
57-28	Male	84	Negative			0.00	0.00
57-27	Male	45	Intederminate*	Yes	Negative	0.00	0.00									No
57-26	Female	21	Negative			0.00	0.00
57-25	Female	48	Negative			0.00	0.00
57-24	Male	80	Negative			0.00	0.00
57-23	Female	54	Negative			0.00	0.00
57-22	Male	25	Negative			0.00	0.00
57-21	Female	26	Negative			0.00	0.00
57-20	Female	46	Negative			0.00	0.01
57-2	Male	52	Positive			0.41	0.47	Yes	Positive	2.60	4.67					No
57-19	Female	26	Negative			0.00	0.00
57-18	Male	37	Positive			0.60	0.70	Yes	Positive	0.58	1.01					No
57-17	Male	64	Positive			0.50	0.62	Yes	Negative	0.24	0.24	Yes	Positive	0.17	0.40
57-16	Male	20	Negative			0.00	0.00
57-15	Female	53	Positive			3.38	2.98	Yes	Positive	6.80	6.80					No
57-14	Female	51	Negative			0.00	0.00
57-13	Female	32	Negative			-0.01	0.00
57-12	Female	72	Negative			0.14	0.09
57-11	Female	62	Negative			0.02	0.03
57-10	Male	33	Negative			0.00	0.00
57-1	Female	50	Positive			0.46	0.38	Yes	Positive	1.19	1.18					Yes	RIF x 4 meses
205-9	Male	46	Positive			6.22	6.22	Yes	Positive	6.54	6.54					Yes	RH x 3 meses
205-8	Female	51	Positive			1.09	0.84	Yes	Positive	5.75	5.73					Yes	RH x 3 meses
205-7	Female	22	Negative			-0.03	0.10
205-6	Male	27	Negative			0.02	-0.04
205-5	Female	42	Negative			0.02	0.01
205-4	Female	41	Positive			6.94	6.94	Yes	Positive	6.10	6.10					Yes	RH x 3 meses
205-34	Female	53	Negative			0.00	-0.03
205-33	Female	29	Positive			7.66	7.66	Yes	Positive	5.37	4.93					Yes	RIF x 4 meses
205-32	Female	52	Positive			4.09	3.78	Yes	Positive	0.96	0.88					Yes	RH x 3 meses
205-31	Male	53	Positive			0.99	1.05	Yes	Negative	0.23	0.20	Yes	Positive	0.35	0.50	Yes	RH x 3 meses
205-30	Male	36	Negative			-0.01	-0.01
205-3	Female	48	Positive			7.65	7.65	Yes	Positive	5.31	5.31					Yes	RH x 3 meses
205-29	Female	36	Negative			0.00	0.01
205-28	Male	44	Positive			4.54	4.92	Yes	Positive	5.49	5.73					Yes	RH x 3 meses
205-27	Male	42	Negative			-0.01	-0.01
205-26	Female	45	Negative			0.04	-0.01
205-25	Male	52	Positive			6.22	6.20	Yes	Positive	4.02	4.96					Yes	RH x 3 meses
205-24	Male	79	Positive			1.02	0.58	Yes	Positive	0.94	1.02					Yes	RH x 3 meses
205-23	Male	53	Negative			-0.04	-0.05
205-22	Male	46	Negative			-0.04	0.07
205-21	Female	49	Negative			0.00	-0.01
205-20	Female	69	Negative			-0.01	0.00
205-2	Male	26	Intederminate*	Yes	Negative	0.55	0.61
205-19	Male	33	Positive			0.82	0.45	Yes	Positive	1.26	1.09					Yes	RH x 3 meses
205-18	Male	50	Positive			0.39	0.60	Yes	Positive	1.11	0.81
205-17	Male	26	Positive			0.61	0.75	Yes	Positive	0.30	0.37					Yes	RIF x 4 meses
205-16	Female	20	Negative			0.05	0.05
205-15	Male	24	Negative			0.14	0.09
205-14	Female	59	Negative			0.03	0.04
205-13	Male	48	Negative			0.06	0.08
205-12	Female	47	Positive			5.39	5.16	Yes	Positive	5.39	5.16					Yes	RH x 3 meses
205-11	Female	83	Positive			8.15	8.17	Yes	Positive	7.41	7.51					Yes	INH x 6 meses
205-10	Male	41	Positive			3.97	4.63	Yes	Positive	2.01	2.46					Yes	RH x 3 meses
205-1		33	Negative			0.02	0.08
204-9	Female	49	Positive			6.05	6.05	Yes	Positive	4.89	5.24					Yes	INH x 6 meses
204-8	Female	56	Positive			6.10	6.33	Yes	Positive	5.75	5.75					Yes	INH x 6 meses
204-7	Female	56	Positive			4.70	4.70	Yes	Positive	6.10	6.10					Yes	INH x 6 meses
204-6	Female	67	Negative			0.00	0.01
204-53		49	Positive			4.50	4.50	No								Yes	INH x 6 meses
204-52	Male	34	Positive			6.91	7.13	Yes	Positive	6.56	6.04					Yes
204-51	Female	54	Positive			1.75	1.48	Yes	Positive	4.80	4.12					Yes	RH x 3 meses
204-50	Male	54	Positive			9.94	9.94	Yes	Positive	9.82	9.82					Yes	RH x 3 meses
204-5	Male	64	Positive			4.18	4.18	Yes	Positive	7.08	7.08					No
204-49	Female	70	Positive			8.03	8.03	Yes	Positive	9.04	9.04					Yes	RH x 3 meses
204-48	Male	69	Positive			2.76	3.72	Yes	Positive	2.35	2.69					Yes	RH x 3 meses
204-47	Female	30	Positive			2.76	3.72	Yes	Positive	1.73	1.50					Yes	RH x 3 meses
204-46	Male	32	Positive			2.39	1.79	Yes	Positive	2.46	3.15					Yes	RH x 3 meses
204-45	Male	20	Negative			0.01	0.01
204-44	Male	39	Positive			2.09	2.47	Yes	Positive	3.78	1.65					Yes	RH x 3 meses
204-43	Female	58	Positive			0.51	0.48	Yes	Negative	0.20	0.17	Yes	Positive	0.31	0.43	Yes	RH x 3 meses
204-42	Male	44	Negative			0.01	0.01									No
204-41	Male	29	Positive			1.88	1.93	Yes	Positive	2.26	3.32					Yes	RH x 3 meses
204-40	Male	17
204-4	Male	26	Positive			5.39	5.39	Yes	Positive	8.74	8.74					Yes	RH x 3 meses
204-39	Female	40	Negative			0.01	0.01
204-38	Female	60	Negative			0.01	0.01
204-37	Male	45	Negative			0.01	0.01									No
204-36	Female	24	Negative			0.01	0.01									No
204-35	Male	47	Negative			0.17	0.12									No
204-34	Female	53	Positive			6.53	6.53	Yes	Positive	7.92	7.92					Yes	RH x 3 meses
204-33	Female	30	Positive			2.37	2.03	Yes	Positive	3.50	4.03					Yes	RH x 3 meses
204-32	Female	43	Positive			6.48	6.48	Yes	Positive	7.94	7.94					Yes	RH x 3 meses
204-31	Female	30	Negative			0.02	0.06									No
204-30	Male	45	Positive			5.39	5.46	Yes	Positive	3.25	4.26					Yes	RH x 3 meses
204-3	Female	30	Negative			0.01	0.03
204-29	Male	20	Negative			-0.03	-0.02
204-28	Female	37	Negative			0.00	0.00
204-27	Female	47	Positive			5.66	5.27	Yes	Positive	5.98	5.59					Yes	RH x 3 meses
204-26	Female	58	Positive			3.46	2.98	Yes	Positive	1.61	1.51					Yes	RH x 3 meses
204-25	Male	66	Positive			1.08	1.30	No								Yes	INH x 6 meses
204-24	Female	65	Negative			-0.01	0.01
204-23	Male	26	Negative			0.00	0.02
204-22	Female	45	Negative			0.04	0.03									No
204-21	Female	43	Negative			-0.19	-0.25
204-20	Male	40	Positive			5.26	5.26	Yes	Positive	8.55	8.55					Yes	RH x 3 meses
204-2	Male	41	Negative			0.00	0.00
204-19	Male	30	Positive			0.43	0.44	Yes	Negative	0.31	0.26	Yes	Positive	1.12	0.94	No
204-18	Male	28	Negative			0.03	0.11									No
204-17	Female	31	Positive			3.08	2.89	Yes	Positive	4.15	4.57					No
204-16	Female	47	Negative			-0.01	-0.05									No
204-15	Male	31	Positive			4.99	1.94	Yes	Positive	4.34	4.18					Yes	INH x 6 meses
204-14	Female	25	Negative			-0.01	0.00
204-13	Male	66	Negative			-0.02	-0.02
204-12	Female	39	Positive			3.18	1.97	Yes	Positive	3.77	5.06					Yes	RH x 3 meses
204-11	Male	41	Positive			4.37	4.06	Yes	Positive	4.55	4.98					Yes	INH x 6 meses
204-10	Male	35	Negative			0.02	0.03
204-1	Female	32	Positive			6.41	6.41	Yes	Positive	6.32	6.32					Yes	RH x 3 meses
